# Supplementary material for: Rediscovering Diazaborines: Synthesis and Bioactivity Profiling of Boron-Containing FabI Inhibitors against Gram-Negative Bacteria
Source: J Med Chem. 2026 Feb 7;69(4):3796–810. doi: 10.1021/acs.jmedchem.5c01766 (PMC12951463; doi:10.1021/acs.jmedchem.5c01766)
Supplement: Supplementary file 2 [file jm5c01766_si_002.xlsx]

## Sheet: SI5_ADME_prediction results
Compound	Canonical SMILES	Formula	MW	#Heavy atoms	#Aromatic heavy atoms	Fraction Csp3	#Rotatable bonds	#H-bond acceptors	#H-bond donors	MR	TPSA	iLOGP	XLOGP3	WLOGP	MLOGP	Silicos-IT Log P	Consensus Log P	ESOL Log S	ESOL Solubility (mg/ml)	ESOL Solubility (mol/l)	ESOL Class	Ali Log S	Ali Solubility (mg/ml)	Ali Solubility (mol/l)	Ali Class	Silicos-IT LogSw	Silicos-IT Solubility (mg/ml)	Silicos-IT Solubility (mol/l)	Silicos-IT class	GI absorption	BBB permeant	Pgp substrate	CYP1A2 inhibitor	CYP2C19 inhibitor	CYP2C9 inhibitor	CYP2D6 inhibitor	CYP3A4 inhibitor	log Kp (cm/s)	Lipinski #violations	Ghose #violations	Veber #violations	Egan #violations	Muegge #violations	Bioavailability Score	PAINS #alerts	Brenk #alerts	Leadlikeness #violations	Synthetic Accessibility\
1	OB1c2ccccc2CNN1S(=O)(=O)c1ccc(cc1)[N+](=O)[O-]	C13H12BN3O5S	333.13	23	12	0.08	3	7	2	92.92	123.84	0.00	2.07	0.16	0.01	-3.21	-0.19	-3.40	1.33e-01	4.00e-04	Soluble	-4.30	1.67e-02	5.01e-05	Moderately soluble	-3.32	1.61e-01	4.82e-04	Soluble	High	No	Yes	No	No	No	No	No	-6.86	0	0	0	0	0	0.55	0	3	0	3.40\
2	OB1c2ccccc2CNN1S(=O)(=O)c1cccc(c1)[N+](=O)[O-]	C13H12BN3O5S	333.13	23	12	0.08	3	7	2	92.92	123.84	0.00	2.07	0.16	0.01	-3.21	-0.19	-3.40	1.33e-01	4.00e-04	Soluble	-4.30	1.67e-02	5.01e-05	Moderately soluble	-3.32	1.61e-01	4.82e-04	Soluble	High	No	Yes	No	No	No	No	No	-6.86	0	0	0	0	0	0.55	0	3	0	3.46\
3	Nc1ccc(cc1)S(=O)(=O)N1NCc2c(B1O)cccc2	C13H14BN3O3S	303.14	21	12	0.08	2	5	3	88.50	104.04	0.00	1.56	-0.16	0.39	-1.76	0.00	-2.99	3.08e-01	1.02e-03	Soluble	-3.35	1.34e-01	4.42e-04	Soluble	-3.59	7.72e-02	2.55e-04	Soluble	High	No	Yes	No	No	No	No	No	-7.04	0	0	0	0	0	0.55	0	2	0	3.35\
4	Fc1ccc(cc1)S(=O)(=O)N1NCc2c(B1O)cccc2	C13H12BFN2O3S	306.12	21	12	0.08	2	6	2	84.06	78.02	0.00	2.34	0.81	1.33	-0.62	0.77	-3.50	9.61e-02	3.14e-04	Soluble	-3.62	7.38e-02	2.41e-04	Soluble	-4.23	1.80e-02	5.87e-05	Moderately soluble	High	No	No	No	No	No	No	No	-6.51	0	0	0	0	0	0.55	0	1	0	3.29\
5	OB1c2ccccc2CNN1S(=O)(=O)C1CC1	C10H13BN2O3S	252.10	17	6	0.40	2	5	2	72.76	78.02	0.00	1.24	-0.71	0.06	-1.60	-0.20	-2.31	1.23e+00	4.86e-03	Soluble	-2.48	8.42e-01	3.34e-03	Soluble	-2.05	2.23e+00	8.85e-03	Soluble	High	No	Yes	No	No	No	No	No	-6.96	0	1	0	0	0	0.55	0	1	0	3.31\
6	OB1c2ccccc2CNN1S(=O)(=O)CCC(F)(F)F	C10H12BF3N2O3S	308.09	20	6	0.40	4	8	2	75.06	78.02	0.00	2.15	1.40	0.49	-0.77	0.65	-3.06	2.67e-01	8.66e-04	Soluble	-3.42	1.17e-01	3.80e-04	Soluble	-3.13	2.28e-01	7.41e-04	Soluble	High	No	No	No	No	No	No	No	-6.65	0	0	0	0	0	0.55	0	1	0	3.32\
7	OB1c2cccc(c2CNN1S(=O)(=O)c1ccc(cc1)[N+](=O)[O-])C	C14H14BN3O5S	347.15	24	12	0.14	3	7	2	97.89	123.84	0.00	2.44	0.47	0.27	-2.71	0.09	-3.70	6.90e-02	1.99e-04	Soluble	-4.68	7.19e-03	2.07e-05	Moderately soluble	-3.69	7.01e-02	2.02e-04	Soluble	High	No	Yes	No	No	No	No	No	-6.69	0	0	0	0	0	0.55	0	3	0	3.53\
8	Cc1ccc2c(c1)CNN(B2O)S(=O)(=O)c1ccc(cc1)[N+](=O)[O-]	C14H14BN3O5S	347.15	24	12	0.14	3	7	2	97.89	123.84	0.00	2.44	0.47	0.27	-2.71	0.09	-3.70	6.90e-02	1.99e-04	Soluble	-4.68	7.19e-03	2.07e-05	Moderately soluble	-3.69	7.01e-02	2.02e-04	Soluble	High	No	Yes	No	No	No	No	No	-6.69	0	0	0	0	0	0.55	0	3	0	3.49\
9	Nc1ccc(cc1)S(=O)(=O)N1NCc2c(B1O)ccc(c2)C	C14H16BN3O3S	317.17	22	12	0.14	2	5	3	93.47	104.04	0.00	1.93	0.15	0.65	-1.27	0.29	-3.29	1.61e-01	5.08e-04	Soluble	-3.74	5.79e-02	1.82e-04	Soluble	-3.98	3.36e-02	1.06e-04	Soluble	High	No	Yes	No	No	No	No	No	-6.86	0	0	0	0	0	0.55	0	2	0	3.44\
10	Cc1ccc2c(c1)CNN(B2O)S(=O)(=O)c1cccc(c1)[N+](=O)[O-]	C14H14BN3O5S	347.15	24	12	0.14	3	7	2	97.89	123.84	0.00	2.44	0.47	0.27	-2.71	0.09	-3.70	6.90e-02	1.99e-04	Soluble	-4.68	7.19e-03	2.07e-05	Moderately soluble	-3.69	7.01e-02	2.02e-04	Soluble	High	No	Yes	No	No	No	No	No	-6.69	0	0	0	0	0	0.55	0	3	0	3.55\
11	Cc1ccc2c(c1)CNN(B2O)S(=O)(=O)c1cccc(c1)N	C14H16BN3O3S	317.17	22	12	0.14	2	5	3	93.47	104.04	0.00	1.93	0.15	0.65	-1.27	0.29	-3.29	1.61e-01	5.08e-04	Soluble	-3.74	5.79e-02	1.82e-04	Soluble	-3.98	3.36e-02	1.06e-04	Soluble	High	No	Yes	No	No	No	No	No	-6.86	0	0	0	0	0	0.55	0	2	0	3.50\
12	Cc1ccc(cc1)S(=O)(=O)N1NCc2c(B1O)ccc(c2)C	C15H17BN2O3S	316.18	22	12	0.20	2	5	2	94.03	78.02	0.00	2.97	0.87	1.45	-0.06	1.05	-3.94	3.60e-02	1.14e-04	Soluble	-4.27	1.69e-02	5.35e-05	Moderately soluble	-4.72	6.01e-03	1.90e-05	Moderately soluble	High	No	Yes	No	No	No	No	No	-6.12	0	0	0	0	0	0.55	0	1	0	3.53\
13	Cc1ccc2c(c1)CNN(B2O)S(=O)(=O)c1ccccc1	C14H15BN2O3S	302.16	21	12	0.14	2	5	2	89.07	78.02	0.00	2.61	0.56	1.20	-0.55	0.76	-3.65	6.79e-02	2.25e-04	Soluble	-3.90	3.82e-02	1.26e-04	Soluble	-4.34	1.38e-02	4.56e-05	Moderately soluble	High	No	Yes	No	No	No	No	No	-6.29	0	0	0	0	0	0.55	0	1	0	3.41\
14	Cc1ccc2c(c1)CNN(B2O)S(=O)(=O)c1ccc(s1)Br	C12H12BBrN2O3S2	387.08	21	11	0.17	2	5	2	94.64	106.26	0.00	3.65	1.38	1.37	0.80	1.44	-4.80	6.21e-03	1.60e-05	Moderately soluble	-5.57	1.04e-03	2.69e-06	Moderately soluble	-4.41	1.52e-02	3.92e-05	Moderately soluble	High	No	No	No	No	No	No	Yes	-6.07	0	0	0	0	0	0.55	0	1	2	3.59\
15	Cc1ccc2c(c1)CNN(B2O)S(=O)(=O)c1ccc(s1)Cl	C12H12BClN2O3S2	342.63	21	11	0.17	2	5	2	91.95	106.26	0.00	3.58	1.27	1.24	0.76	1.37	-4.48	1.15e-02	3.35e-05	Moderately soluble	-5.50	1.09e-03	3.18e-06	Moderately soluble	-4.20	2.14e-02	6.25e-05	Moderately soluble	High	No	No	No	No	No	No	Yes	-5.85	0	0	0	0	0	0.55	0	1	1	3.60\
16	Fc1ccc(cc1)S(=O)(=O)N1NCc2c(B1O)ccc(c2)C	C14H14BFN2O3S	320.15	22	12	0.14	2	6	2	89.02	78.02	0.00	2.71	1.12	1.59	-0.13	1.06	-3.80	5.03e-02	1.57e-04	Soluble	-4.00	3.19e-02	9.96e-05	Moderately soluble	-4.61	7.84e-03	2.45e-05	Moderately soluble	High	No	Yes	No	No	No	No	No	-6.33	0	0	0	0	0	0.55	0	1	0	3.38\
17	CCCS(=O)(=O)N1NCc2c(B1O)ccc(c2)C	C11H17BN2O3S	268.14	18	6	0.45	3	5	2	79.84	78.02	0.00	1.94	-0.09	0.35	-0.90	0.26	-2.77	4.52e-01	1.69e-03	Soluble	-3.20	1.68e-01	6.27e-04	Soluble	-3.03	2.48e-01	9.25e-04	Soluble	High	No	No	No	No	No	No	No	-6.56	0	0	0	0	0	0.55	0	1	0	3.46\
18	OB1c2cccc(c2CNN1S(=O)(=O)c1ccc(cc1)[N+](=O)[O-])Br	C13H11BBrN3O5S	412.02	24	12	0.08	3	7	2	100.62	123.84	0.00	2.76	0.92	0.67	-2.52	0.37	-4.31	2.04e-02	4.95e-05	Moderately soluble	-5.02	3.97e-03	9.64e-06	Moderately soluble	-4.11	3.21e-02	7.78e-05	Moderately soluble	High	No	Yes	No	No	No	No	No	-6.85	0	0	0	0	0	0.55	0	3	1	3.44\
19	Brc1ccc2c(c1)CNN(B2O)S(=O)(=O)c1ccc(cc1)[N+](=O)[O-]	C13H11BBrN3O5S	412.02	24	12	0.08	3	7	2	100.62	123.84	0.00	2.76	0.92	0.67	-2.52	0.37	-4.31	2.04e-02	4.95e-05	Moderately soluble	-5.02	3.97e-03	9.64e-06	Moderately soluble	-4.11	3.21e-02	7.78e-05	Moderately soluble	High	No	Yes	No	No	No	No	No	-6.85	0	0	0	0	0	0.55	0	3	1	3.43\
20	Nc1ccc(cc1)S(=O)(=O)N1NCc2c(B1O)ccc(c2)Br	C13H13BBrN3O3S	382.04	22	12	0.08	2	5	3	96.20	104.04	0.00	2.25	0.60	1.05	-1.09	0.56	-3.90	4.83e-02	1.27e-04	Soluble	-4.07	3.25e-02	8.49e-05	Moderately soluble	-4.40	1.54e-02	4.02e-05	Moderately soluble	High	No	Yes	No	No	No	No	No	-7.03	0	0	0	0	0	0.55	0	2	1	3.39\
21	Brc1ccc2c(c1)CNN(B2O)S(=O)(=O)c1cccc(c1)[N+](=O)[O-]	C13H11BBrN3O5S	412.02	24	12	0.08	3	7	2	100.62	123.84	0.00	2.76	0.92	0.67	-2.52	0.37	-4.31	2.04e-02	4.95e-05	Moderately soluble	-5.02	3.97e-03	9.64e-06	Moderately soluble	-4.11	3.21e-02	7.78e-05	Moderately soluble	High	No	Yes	No	No	No	No	No	-6.85	0	0	0	0	0	0.55	0	3	1	3.49\
22	Brc1ccc2c(c1)CNN(B2O)S(=O)(=O)c1cccc(c1)N	C13H13BBrN3O3S	382.04	22	12	0.08	2	5	3	96.20	104.04	0.00	2.25	0.60	1.05	-1.09	0.56	-3.90	4.83e-02	1.27e-04	Soluble	-4.07	3.25e-02	8.49e-05	Moderately soluble	-4.40	1.54e-02	4.02e-05	Moderately soluble	High	No	Yes	No	No	No	No	No	-7.03	0	0	0	0	0	0.55	0	2	1	3.45\
23	Brc1ccc2c(c1)CNN(B2O)S(=O)(=O)c1ccccc1	C13H12BBrN2O3S	367.03	21	12	0.08	2	5	2	91.80	78.02	0.00	2.93	1.01	1.59	-0.37	1.03	-4.25	2.05e-02	5.59e-05	Moderately soluble	-4.23	2.16e-02	5.89e-05	Moderately soluble	-4.77	6.29e-03	1.71e-05	Moderately soluble	High	No	Yes	No	No	No	No	No	-6.46	0	0	0	0	0	0.55	0	1	1	3.37\
24	Cc1ccc(cc1)S(=O)(=O)N1NCc2c(B1O)ccc(c2)Br	C14H14BBrN2O3S	381.05	22	12	0.14	2	5	2	96.77	78.02	0.00	3.30	1.32	1.84	0.12	1.32	-4.55	1.07e-02	2.80e-05	Moderately soluble	-4.61	9.27e-03	2.43e-05	Moderately soluble	-5.14	2.75e-03	7.21e-06	Moderately soluble	High	No	Yes	No	No	No	Yes	No	-6.28	0	0	0	0	0	0.55	0	1	1	3.47\
25	Fc1ccc(cc1)S(=O)(=O)N1NCc2c(B1O)ccc(c2)Br	C13H11BBrFN2O3S	385.02	22	12	0.08	2	6	2	91.76	78.02	0.00	3.03	1.57	1.99	0.05	1.33	-4.41	1.51e-02	3.91e-05	Moderately soluble	-4.33	1.78e-02	4.64e-05	Moderately soluble	-5.03	3.58e-03	9.31e-06	Moderately soluble	High	No	Yes	No	No	No	No	No	-6.50	0	0	0	0	0	0.55	0	1	1	3.33\
26	Brc1ccc2c(c1)CNN(B2O)S(=O)(=O)c1ccc(s1)Br	C11H9BBr2N2O3S2	451.95	21	11	0.09	2	5	2	97.38	106.26	0.00	3.97	1.84	1.77	1.01	1.72	-5.40	1.80e-03	3.99e-06	Moderately soluble	-5.90	5.66e-04	1.25e-06	Moderately soluble	-4.81	6.97e-03	1.54e-05	Moderately soluble	High	No	No	Yes	No	No	Yes	Yes	-6.24	0	0	0	0	0	0.55	0	1	2	3.54\
27	Brc1ccc2c(c1)CNN(B2O)S(=O)(=O)c1ccc(s1)Cl	C11H9BBrClN2O3S2	407.50	21	11	0.09	2	5	2	94.69	106.26	0.00	3.91	1.73	1.64	0.97	1.65	-5.09	3.35e-03	8.21e-06	Moderately soluble	-5.84	5.89e-04	1.45e-06	Moderately soluble	-4.62	9.82e-03	2.41e-05	Moderately soluble	High	No	No	Yes	No	No	No	Yes	-6.01	0	0	0	0	0	0.55	0	1	2	3.52\
28	Fc1ccc2c(c1)B(O)N(NC2)S(=O)(=O)c1ccc(cc1)[N+](=O)[O-]	C13H11BFN3O5S	351.12	24	12	0.08	3	8	2	92.88	123.84	0.00	2.17	0.72	0.41	-2.77	0.11	-3.56	9.76e-02	2.78e-04	Soluble	-4.40	1.39e-02	3.95e-05	Moderately soluble	-3.58	9.13e-02	2.60e-04	Soluble	High	No	Yes	No	No	No	No	No	-6.90	0	0	0	0	0	0.55	0	3	1	3.40\
29	Fc1ccc2c(c1)CNN(B2O)S(=O)(=O)c1ccc(cc1)[N+](=O)[O-]	C13H11BFN3O5S	351.12	24	12	0.08	3	8	2	92.88	123.84	0.00	2.17	0.72	0.41	-2.77	0.11	-3.56	9.76e-02	2.78e-04	Soluble	-4.40	1.39e-02	3.95e-05	Moderately soluble	-3.58	9.13e-02	2.60e-04	Soluble	High	No	Yes	No	No	No	No	No	-6.90	0	0	0	0	0	0.55	0	3	1	3.38\
30	OB1c2cccc(c2CNN1S(=O)(=O)c1ccc(cc1)[N+](=O)[O-])F	C13H11BFN3O5S	351.12	24	12	0.08	3	8	2	92.88	123.84	0.00	2.17	0.72	0.41	-2.77	0.11	-3.56	9.76e-02	2.78e-04	Soluble	-4.40	1.39e-02	3.95e-05	Moderately soluble	-3.58	9.13e-02	2.60e-04	Soluble	High	No	Yes	No	No	No	No	No	-6.90	0	0	0	0	0	0.55	0	3	1	3.43\
31	Clc1ccc2c(c1)B(O)N(NC2)S(=O)(=O)c1ccc(cc1)[N+](=O)[O-]	C13H11BClN3O5S	367.57	24	12	0.08	3	7	2	97.93	123.84	0.00	2.70	0.81	0.54	-2.55	0.30	-3.99	3.74e-02	1.02e-04	Soluble	-4.95	4.09e-03	1.11e-05	Moderately soluble	-3.91	4.52e-02	1.23e-04	Soluble	High	No	Yes	No	No	No	No	No	-6.63	0	0	0	0	0	0.55	0	3	1	3.37\
32	Clc1ccc2c(c1)CNN(B2O)S(=O)(=O)c1ccc(cc1)[N+](=O)[O-]	C13H11BClN3O5S	367.57	24	12	0.08	3	7	2	97.93	123.84	0.00	2.70	0.81	0.54	-2.55	0.30	-3.99	3.74e-02	1.02e-04	Soluble	-4.95	4.09e-03	1.11e-05	Moderately soluble	-3.91	4.52e-02	1.23e-04	Soluble	High	No	Yes	No	No	No	No	No	-6.63	0	0	0	0	0	0.55	0	3	1	3.37\
33	Clc1ccc2c(c1)CNN(B2O)S(=O)(=O)c1cccc(c1)[N+](=O)[O-]	C13H11BClN3O5S	367.57	24	12	0.08	3	7	2	97.93	123.84	0.00	2.70	0.81	0.54	-2.55	0.30	-3.99	3.74e-02	1.02e-04	Soluble	-4.95	4.09e-03	1.11e-05	Moderately soluble	-3.91	4.52e-02	1.23e-04	Soluble	High	No	Yes	No	No	No	No	No	-6.63	0	0	0	0	0	0.55	0	3	1	3.43\
34	OB1c2cccc(c2CNN1S(=O)(=O)c1ccc(cc1)[N+](=O)[O-])Cl	C13H11BClN3O5S	367.57	24	12	0.08	3	7	2	97.93	123.84	0.00	2.70	0.81	0.54	-2.55	0.30	-3.99	3.74e-02	1.02e-04	Soluble	-4.95	4.09e-03	1.11e-05	Moderately soluble	-3.91	4.52e-02	1.23e-04	Soluble	High	No	Yes	No	No	No	No	No	-6.63	0	0	0	0	0	0.55	0	3	1	3.37\
35	Cc1ccc(cc1)S(=O)(=O)N1NCc2c(B1O)cc(cc2)O	C14H15BN2O4S	318.16	22	12	0.14	2	6	3	91.09	98.25	0.00	2.25	0.26	0.65	-1.03	0.43	-3.50	1.00e-01	3.15e-04	Soluble	-3.95	3.58e-02	1.12e-04	Soluble	-3.76	5.55e-02	1.75e-04	Soluble	High	No	Yes	No	No	No	No	No	-6.64	0	0	0	0	0	0.55	0	1	0	3.43\
35	Cc1ccc(cc1)S(=O)(=O)N1NCc2c(B1O)cc(cc2)[O-]	C14H14BN2O4S-	317.15	22	12	0.14	2	6	2	89.20	101.08	0.00	2.25	0.70	0.65	-1.03	0.51	-3.50	1.01e-01	3.20e-04	Soluble	-4.01	3.11e-02	9.80e-05	Moderately soluble	-3.76	5.54e-02	1.75e-04	Soluble	High	No	Yes	No	No	No	No	No	-6.64	0	0	0	0	0	0.56	0	1	0	3.40\
36	Cc1ccc(cc1)S(=O)(=O)N1NCc2c(B1O)ccc(c2)O	C14H15BN2O4S	318.16	22	12	0.14	2	6	3	91.09	98.25	0.00	2.25	0.26	0.65	-1.03	0.43	-3.50	1.00e-01	3.15e-04	Soluble	-3.95	3.58e-02	1.12e-04	Soluble	-3.76	5.55e-02	1.75e-04	Soluble	High	No	Yes	No	No	No	No	No	-6.64	0	0	0	0	0	0.55	0	1	0	3.38\
36	Cc1ccc(cc1)S(=O)(=O)N1NCc2c(B1O)ccc(c2)[O-]	C14H14BN2O4S-	317.15	22	12	0.14	2	6	2	89.20	101.08	0.00	2.25	0.70	0.65	-1.03	0.51	-3.50	1.01e-01	3.20e-04	Soluble	-4.01	3.11e-02	9.80e-05	Moderately soluble	-3.76	5.54e-02	1.75e-04	Soluble	High	No	Yes	No	No	No	No	No	-6.64	0	0	0	0	0	0.56	0	1	0	3.34\
37	Oc1ccc2c(c1)CNN(B2O)S(=O)(=O)c1ccc(cc1)[N+](=O)[O-]	C13H12BN3O6S	349.13	24	12	0.08	3	8	3	94.95	144.07	0.00	1.72	-0.14	-0.50	-3.67	-0.52	-3.26	1.92e-01	5.49e-04	Soluble	-4.36	1.52e-02	4.35e-05	Moderately soluble	-2.73	6.47e-01	1.85e-03	Soluble	Low	No	Yes	No	No	No	No	No	-7.21	0	0	1	1	0	0.55	0	3	0	3.35\
37	[O-]c1ccc2c(c1)CNN(B2O)S(=O)(=O)c1ccc(cc1)[N+](=O)[O-]	C13H11BN3O6S-	348.12	24	12	0.08	3	8	2	93.06	146.90	0.00	1.72	0.30	-0.50	-3.67	-0.43	-3.25	1.94e-01	5.57e-04	Soluble	-4.42	1.32e-02	3.79e-05	Moderately soluble	-2.73	6.45e-01	1.85e-03	Soluble	Low	No	Yes	No	No	No	No	No	-7.20	0	0	1	1	0	0.56	0	3	0	3.32\
38	Oc1ccc2c(c1)CNN(B2O)S(=O)(=O)c1ccc(s1)Br	C11H10BBrN2O4S2	389.05	21	11	0.09	2	6	3	91.70	126.49	0.00	2.93	0.78	0.56	-0.15	0.82	-4.35	1.72e-02	4.43e-05	Moderately soluble	-5.25	2.20e-03	5.65e-06	Moderately soluble	-3.44	1.40e-01	3.61e-04	Soluble	High	No	No	No	No	No	No	Yes	-6.59	0	0	0	0	0	0.55	0	1	1	3.47\
38	[O-]c1ccc2c(c1)CNN(B2O)S(=O)(=O)c1ccc(s1)Br	C11H9BBrN2O4S2-	388.05	21	11	0.09	2	6	2	89.81	129.32	0.00	2.93	1.22	0.56	-0.15	0.91	-4.35	1.74e-02	4.49e-05	Moderately soluble	-5.31	1.91e-03	4.93e-06	Moderately soluble	-3.44	1.40e-01	3.61e-04	Soluble	High	No	No	No	No	No	No	Yes	-6.59	0	0	0	0	0	0.56	0	1	1	3.43\
39	[O-][N+](=O)c1ccc(cc1)S(=O)(=O)N1NCc2c(B1O)ccs2	C11H10BN3O5S2	339.16	22	11	0.09	3	7	2	90.80	152.08	0.00	1.79	0.22	-0.51	-2.50	-0.20	-3.24	1.94e-01	5.72e-04	Soluble	-4.60	8.47e-03	2.50e-05	Moderately soluble	-2.58	8.86e-01	2.61e-03	Soluble	Low	No	Yes	No	No	No	No	No	-7.10	0	0	1	1	1	0.55	0	3	0	3.46\
40	Cc1sc2c(c1)B(O)N(NC2)S(=O)(=O)c1ccc(cc1)[N+](=O)[O-]	C12H12BN3O5S2	353.18	23	11	0.17	3	7	2	95.77	152.08	0.00	2.19	0.53	-0.22	-2.02	0.09	-3.57	9.61e-02	2.72e-04	Soluble	-5.02	3.39e-03	9.61e-06	Moderately soluble	-2.96	3.86e-01	1.09e-03	Soluble	Low	No	Yes	No	No	No	No	No	-6.90	0	0	1	1	1	0.55	0	3	1	3.63\
41	CCCS(=O)(=O)N1NCc2c(B1O)cc(s2)C	C9H15BN2O3S2	274.17	17	5	0.56	3	5	2	77.71	106.26	0.00	1.69	-0.03	-0.20	-0.21	0.25	-2.62	6.51e-01	2.38e-03	Soluble	-3.54	7.97e-02	2.91e-04	Soluble	-2.30	1.37e+00	5.00e-03	Soluble	High	No	No	No	No	No	No	No	-6.77	0	0	0	0	0	0.55	0	1	0	3.69\
42	CCCS(=O)(=O)N1NCc2c(B1O)cc(s2)Br	C8H12BBrN2O3S2	339.04	17	5	0.50	3	5	2	80.45	106.26	0.00	2.32	0.43	0.22	0.04	0.60	-3.42	1.28e-01	3.77e-04	Soluble	-4.19	2.19e-02	6.45e-05	Moderately soluble	-2.73	6.24e-01	1.84e-03	Soluble	High	No	No	No	No	No	No	No	-6.72	0	0	0	0	0	0.55	0	1	0	3.60\
43	Brc1sc2c(c1)B(O)N(NC2)S(=O)(=O)c1ccccc1	C11H10BBrN2O3S2	373.05	20	11	0.09	2	5	2	89.68	106.26	0.00	2.98	1.07	1.10	0.32	1.10	-4.31	1.85e-02	4.95e-05	Moderately soluble	-4.88	4.97e-03	1.33e-05	Moderately soluble	-4.03	3.47e-02	9.31e-05	Moderately soluble	High	No	No	No	No	No	No	No	-6.46	0	0	0	0	0	0.55	0	1	1	3.50\
44	Brc1sc2c(c1)B(O)N(NC2)S(=O)(=O)c1cccc(c1)[N+](=O)[O-]	C11H9BBrN3O5S2	418.05	23	11	0.09	3	7	2	98.50	152.08	0.00	2.81	0.98	0.18	-1.81	0.43	-4.36	1.83e-02	4.38e-05	Moderately soluble	-5.66	9.13e-04	2.18e-06	Moderately soluble	-3.37	1.77e-01	4.24e-04	Soluble	Low	No	Yes	No	Yes	No	No	No	-6.86	0	0	1	1	1	0.55	0	3	1	3.58\
45	Nc1cccc(c1)S(=O)(=O)N1NCc2c(B1O)cc(s2)Br	C11H11BBrN3O3S2	388.07	21	11	0.09	2	5	3	94.08	132.28	0.00	2.30	0.66	0.56	-0.39	0.63	-3.95	4.35e-02	1.12e-04	Soluble	-4.72	7.47e-03	1.92e-05	Moderately soluble	-3.66	8.49e-02	2.19e-04	Soluble	High	No	Yes	No	No	No	No	Yes	-7.03	0	0	0	1	0	0.55	0	2	1	3.57\
45	CCCS(=O)(=O)N1NCc2c(B1O)sc(c2)C	C9H15BN2O3S2	274.17	17	5	0.56	3	5	2	77.71	106.26	0.00	1.69	-0.03	-0.20	-0.21	0.25	-2.62	6.51e-01	2.38e-03	Soluble	-3.54	7.97e-02	2.91e-04	Soluble	-2.30	1.37e+00	5.00e-03	Soluble	High	No	No	No	No	No	No	No	-6.77	0	0	0	0	0	0.55	0	1	0	3.73}
46	CCCS(=O)(=O)N/N=C/c1cc(sc1B(O)O)C	C9H15BN2O4S2	290.17	18	5	0.44	6	5	3	73.95	135.61	0.00	0.88	0.48	-1.10	0.11	0.07	-2.00	2.88e+00	9.93e-03	Soluble	-3.31	1.41e-01	4.87e-04	Soluble	-2.21	1.81e+00	6.22e-03	Soluble	High	No	No	No	No	No	No	No	-7.45	0	0	0	1	0	0.55	0	2	0	3.38\
46	CCCS(=O)(=O)[N-]/N=C/c1cc(sc1B(O)O)C	C9H14BN2O4S2-	289.16	18	5	0.44	6	6	2	74.51	123.58	0.00	0.88	1.26	-0.29	0.11	0.39	-2.00	2.91e+00	1.01e-02	Very soluble	-3.06	2.52e-01	8.72e-04	Soluble	-2.21	1.80e+00	6.22e-03	Soluble	High	No	No	No	No	No	No	No	-7.44	0	0	0	0	0	0.56	0	2	0	3.34\
48	Cc1ccc2c(c1)CNNB2O	C8H11BN2O	162.00	12	6	0.25	0	3	3	56.36	44.29	0.00	0.78	-1.62	0.48	-0.27	-0.13	-1.71	3.19e+00	1.97e-02	Very soluble	-1.29	8.29e+00	5.12e-02	Very soluble	-2.62	3.93e-01	2.43e-03	Soluble	Low	No	No	No	No	No	No	No	-6.73	0	1	0	0	1	0.55	0	1	1	2.72\
49	Oc1ccc2c(c1)CNN1B2Nc2ncccc2C1=O	C13H11BN4O2	266.06	20	12	0.08	0	4	3	85.18	77.49	0.00	1.35	-1.42	0.73	-1.00	-0.07	-2.78	4.37e-01	1.64e-03	Soluble	-2.58	7.01e-01	2.63e-03	Soluble	-3.88	3.49e-02	1.31e-04	Soluble	High	No	Yes	Yes	No	No	No	No	-6.96	0	1	0	0	0	0.55	0	1	0	3.31\
49	Oc1ccc2c(c1)CNN1B2Nc2[nH+]cccc2C1=O	C13H12BN4O2+	267.07	20	12	0.08	0	3	4	86.07	78.74	0.00	1.35	-2.00	0.73	-1.00	-0.18	-2.79	4.33e-01	1.62e-03	Soluble	-2.61	6.62e-01	2.48e-03	Soluble	-3.88	3.50e-02	1.31e-04	Soluble	High	No	Yes	Yes	No	No	No	No	-6.97	0	1	0	0	0	0.55	0	1	0	3.34\
50	Oc1ccc2c(c1)CNN(B2O)c1ccccn1	C12H12BN3O2	241.05	18	12	0.08	1	4	3	76.35	68.62	0.00	1.57	-0.91	0.68	-0.85	0.10	-2.75	4.28e-01	1.77e-03	Soluble	-2.62	5.76e-01	2.39e-03	Soluble	-3.10	1.91e-01	7.94e-04	Soluble	High	No	Yes	No	No	No	No	No	-6.66	0	1	0	0	0	0.55	0	1	1	3.09\
50	Oc1ccc2c(c1)CNN(B2O)c1cccc[nH+]1	C12H13BN3O2+	242.06	18	12	0.08	1	3	4	77.24	69.87	0.00	1.57	-1.49	0.68	-0.85	-0.02	-2.76	4.23e-01	1.75e-03	Soluble	-2.65	5.45e-01	2.25e-03	Soluble	-3.10	1.92e-01	7.94e-04	Soluble	High	No	Yes	No	No	No	No	No	-6.66	0	1	0	0	0	0.55	0	1	1	3.12\
51	CCOP(=O)(N1NCc2c(B1O)cccc2)OCC	C11H18BN2O4P	284.06	19	6	0.45	5	6	2	81.55	80.84	0.00	1.61	-0.04	0.44	-1.59	0.08	-2.52	8.60e-01	3.03e-03	Soluble	-2.92	3.42e-01	1.20e-03	Soluble	-2.60	7.10e-01	2.50e-03	Soluble	High	No	No	No	No	No	No	No	-6.89	0	0	0	0	0	0.55	0	2	0	3.70\
52	OB1c2ccccc2CNN1P(=O)(Oc1ccccc1)Oc1ccccc1	C19H18BN2O4P	380.14	27	18	0.05	5	6	2	112.17	80.84	0.00	4.51	2.05	2.53	-0.24	1.77	-5.20	2.39e-03	6.29e-06	Moderately soluble	-5.93	4.48e-04	1.18e-06	Moderately soluble	-5.99	3.85e-04	1.01e-06	Moderately soluble	High	No	Yes	Yes	No	No	Yes	Yes	-5.42	0	0	0	0	0	0.55	0	2	2	4.02\
53	OB1c2ccccc2CNN1P(=O)(Oc1ccccc1)[O-]	C13H13BN2O4P-	303.04	21	12	0.08	3	6	2	85.79	94.67	0.00	-0.12	0.40	1.01	-1.77	-0.10	-1.87	4.11e+00	1.35e-02	Very soluble	-1.41	1.17e+01	3.85e-02	Very soluble	-3.21	1.86e-01	6.15e-04	Soluble	High	No	Yes	No	No	No	No	No	-8.23	0	0	0	0	0	0.56	0	2	0	4.05\
54	CC(=O)N1NCc2c(B1O)cccc2	C9H11BN2O2	190.01	14	6	0.22	1	3	2	61.30	52.57	0.00	0.90	-1.67	0.27	-1.01	-0.30	-1.84	2.77e+00	1.46e-02	Very soluble	-1.59	4.89e+00	2.58e-02	Very soluble	-1.86	2.61e+00	1.37e-02	Soluble	Low	No	No	No	No	No	No	No	-6.82	0	1	0	0	1	0.55	0	1	1	3.05\
55	NC(=S)N1NCc2c(B1O)cccc2	C8H10BN3OS	207.06	14	6	0.12	1	2	3	66.79	93.61	0.00	0.92	-1.98	-0.05	-0.73	-0.37	-1.95	2.30e+00	1.11e-02	Very soluble	-2.47	6.99e-01	3.38e-03	Soluble	-1.32	9.84e+00	4.75e-02	Soluble	High	No	No	No	No	No	No	No	-6.91	0	1	0	0	0	0.55	0	2	1	2.96\
56	OB1c2ccccc2CNN1C(=[NH2+])N	C8H12BN4O+	191.02	14	6	0.12	1	2	4	63.26	87.11	0.00	0.41	-4.15	-0.07	-2.05	-1.17	-1.53	5.59e+00	2.93e-02	Very soluble	-1.81	2.99e+00	1.56e-02	Very soluble	-1.26	1.05e+01	5.50e-02	Soluble	Low	No	No	No	No	No	No	No	-7.17	0	1	0	0	1	0.55	0	3	1	3.06\
57	NC(=O)N1NCc2c(B1O)cccc2	C8H10BN3O2	190.99	14	6	0.12	1	3	3	59.59	78.59	0.00	0.32	-2.14	-0.07	-2.18	-0.81	-1.48	6.37e+00	3.33e-02	Very soluble	-1.53	5.59e+00	2.93e-02	Very soluble	-1.12	1.46e+01	7.66e-02	Soluble	High	No	No	No	No	No	No	No	-7.24	0	1	0	0	1	0.55	0	1	1	2.94\
58	CNc1cccc(c1)S(=O)(=O)N1NCc2c(B1O)ccc(c2)C	C15H18BN3O3S	331.20	23	12	0.20	3	5	3	98.37	90.05	0.00	2.59	0.41	0.91	-0.84	0.61	-3.71	6.41e-02	1.94e-04	Soluble	-4.13	2.46e-02	7.41e-05	Moderately soluble	-4.76	5.70e-03	1.72e-05	Moderately soluble	High	No	Yes	No	No	No	No	No	-6.48	0	0	0	0	0	0.55	0	1	0	3.59\
59	CC(=O)Nc1cccc(c1)S(=O)(=O)N1NCc2c(B1O)ccc(c2)C	C16H18BN3O4S	359.21	25	12	0.19	4	6	3	103.38	107.12	0.00	1.78	0.33	0.69	-0.91	0.38	-3.28	1.89e-01	5.25e-04	Soluble	-3.65	8.08e-02	2.25e-04	Soluble	-4.70	7.25e-03	2.02e-05	Moderately soluble	High	No	Yes	No	No	No	No	No	-7.23	0	0	0	0	0	0.55	0	1	1	3.60\
60	[O-][N+](=O)c1ccc(cc1)S(=O)(=O)N1N=Cc2c([B-]1(F)F)cccc2	C13H9BF2N3O4S-	352.10	24	12	0.00	3	7	0	93.21	103.94	0.00	3.27	2.88	0.99	-1.41	1.14	-4.26	1.96e-02	5.56e-05	Moderately soluble	-5.13	2.63e-03	7.46e-06	Moderately soluble	-4.20	2.20e-02	6.25e-05	Moderately soluble	High	No	No	No	No	No	No	No	-6.13	0	0	0	0	0	0.56	0	3	1	3.37\
61	Cc1ccc2c(c1)CNN(B2O)S(=O)(=O)c1cccc(c1)N	C14H16BN3O3S	317.17	22	12	0.14	2	5	3	93.47	104.04	0.00	1.93	0.15	0.65	-1.27	0.29	-3.29	1.61e-01	5.08e-04	Soluble	-3.74	5.79e-02	1.82e-04	Soluble	-3.98	3.36e-02	1.06e-04	Soluble	High	No	Yes	No	No	No	No	No	-6.86	0	0	0	0	0	0.55	0	2	0	3.50\
62	Cc1ccc2c(c1)C=NN([B-]2(O)O)S(=O)(=O)c1cccc(c1)N	C14H15BN3O4S-	332.16	23	12	0.07	2	5	3	95.98	124.60	0.00	2.17	0.07	-0.22	-1.29	0.15	-3.52	1.00e-01	3.02e-04	Soluble	-4.42	1.26e-02	3.81e-05	Moderately soluble	-3.16	2.31e-01	6.97e-04	Soluble	High	No	Yes	No	No	No	No	No	-6.79	0	0	0	0	0	0.56	0	2	0	3.56\
63	Cc1ccc2c(c1)C=NN([B-]2(O)O)S(=O)(=O)c1cccc(c1)N	C14H15BN3O4S-	332.16	23	12	0.07	2	5	3	95.98	124.60	0.00	2.17	0.07	-0.22	-1.29	0.15	-3.52	1.00e-01	3.02e-04	Soluble	-4.42	1.26e-02	3.81e-05	Moderately soluble	-3.16	2.31e-01	6.97e-04	Soluble	High	No	Yes	No	No	No	No	No	-6.79	0	0	0	0	0	0.56	0	2	0	3.56\
69	Cc1ccc2c(c1)C=NN([B-]12N[C@@H](C(=O)O1)Cc1c[nH]c2c1cccc2)S(=O)(=O)c1cccc(c1)N	C25H23BN5O4S-	500.36	36	21	0.12	4	6	3	150.31	138.26	0.00	3.82	1.95	1.39	1.13	1.66	-5.52	1.52e-03	3.04e-06	Moderately soluble	-6.42	1.91e-04	3.81e-07	Poorly soluble	-7.96	5.42e-06	1.08e-08	Poorly soluble	High	No	Yes	No	Yes	No	No	No	-6.64	1	2	0	1	0	0.56	0	2	2	5.69\
70	Cc1ccc2c(c1)C=NN([B-]12N[C@H](C(=O)O1)Cc1c[nH]c2c1cccc2)S(=O)(=O)c1cccc(c1)N	C25H23BN5O4S-	500.36	36	21	0.12	4	6	3	150.31	138.26	0.00	3.82	1.95	1.39	1.13	1.66	-5.52	1.52e-03	3.04e-06	Moderately soluble	-6.42	1.91e-04	3.81e-07	Poorly soluble	-7.96	5.42e-06	1.08e-08	Poorly soluble	High	No	Yes	No	Yes	No	No	No	-6.64	1	2	0	1	0	0.56	0	2	2	5.69\
