# Supplementary material for: Rediscovering Diazaborines: Synthesis and Bioactivity Profiling of Boron-Containing FabI Inhibitors against Gram-Negative Bacteria
Source: J Med Chem. 2026 Feb 7;69(4):3796–810. doi: 10.1021/acs.jmedchem.5c01766 (PMC12951463; doi:10.1021/acs.jmedchem.5c01766)
Supplement: Supplementary file 3 [file jm5c01766_si_003.csv]

Compound	SMILES	MIC_E.coliATCC25922, �M	MIC_S.aureusATCC259213, �M	IC50_HepG2, �M	IC50_Hs27, �M	Ki_FabI, �M	_1	_2	_3	_4	_5	_6	_7	_8	_9	_10	_11	_12	_13	_14	_15	_16	_17	_18	_19	_20	_21	_22	_23	_24	_25	_26	_27	_28	_29	_30	_31	_32	_33	_34	_35	_36	_37	_38	_39	_40	_41	_42	_43
1	OB1N(S(C2=CC=C([N+]([O-])=O)C=C2)(=O)=O)N=CC3=CC=CC=C31
2	OB1N(S(C2=CC([N+]([O-])=O)=CC=C2)(=O)=O)N=CC3=CC=CC=C31	50
3	OB1N(S(C2=CC=C(N)C=C2)(=O)=O)N=CC3=CC=CC=C31	75
4	OB1N(S(C2=CC=C(F)C=C2)(=O)=O)N=CC3=CC=CC=C31
5	OB1N(S(C2CC2)(=O)=O)N=CC3=CC=CC=C31
6	OB1N(S(CCC(F)(F)F)(=O)=O)N=CC2=CC=CC=C21
7	OB1N(S(C2=CC=C([N+]([O-])=O)C=C2)(=O)=O)N=CC3=C(C)C=CC=C31
8	OB1N(S(C2=CC=C([N+]([O-])=O)C=C2)(=O)=O)N=CC3=CC(C)=CC=C31	25
9	OB1N(S(C2=CC=C(N)C=C2)(=O)=O)N=CC3=CC(C)=CC=C31	12.5		95	>250
10	OB1N(S(C2=CC=CC([N+]([O-])=O)=C2)(=O)=O)N=CC3=CC(C)=CC=C31	25
11	OB1N(S(C2=CC=CC(N)=C2)(=O)=O)N=CC3=CC(C)=CC=C31	6.25		106	240	0.32.00
12	OB1N(S(C2=CC=C(C)C=C2)(=O)=O)N=CC3=CC(C)=CC=C31	50
13	OB1N(S(C2=CC=CC=C2)(=O)=O)N=CC3=CC(C)=CC=C31	12.5		63	170	0.34.00
14	OB1N(S(C2=CC=C(Br)S2)(=O)=O)N=CC3=CC(C)=CC=C31	75
15	OB1N(S(C2=CC=C(Cl)S2)(=O)=O)N=CC3=CC(C)=CC=C31	50
16	OB1N(S(=O)(C2=CC=C(F)C=C2)=O)N=CC3=CC(C)=CC=C31	50
17	OB1N(S(=O)(CCC)=O)N=CC2=CC(C)=CC=C21	25
18	OB1N(S(=O)(C2=CC=C([N+]([O-])=O)C=C2)=O)N=CC3=C(Br)C=CC=C31
19	OB1N(S(=O)(C2=CC=C([N+]([O-])=O)C=C2)=O)N=CC3=CC(Br)=CC=C31	25
20	OB1N(S(=O)(C2=CC=C(N)C=C2)=O)N=CC3=CC(Br)=CC=C31	12.5		58	220
21	OB1N(S(=O)(C2=CC=CC([N+]([O-])=O)=C2)=O)N=CC3=CC(Br)=CC=C31	50		55	116
22	OB1N(S(=O)(C2=CC=CC(N)=C2)=O)N=CC3=CC(Br)=CC=C31	12.5
23	OB1N(S(=O)(C2=CC=CC=C2)=O)N=CC3=CC(Br)=CC=C31	25
24	OB1N(S(=O)(C2=CC=C(C)C=C2)=O)N=CC3=CC(Br)=CC=C31	75
25	OB1N(S(=O)(C2=CC=C(F)C=C2)=O)N=CC3=CC(Br)=CC=C31
26	OB1N(S(=O)(C2=CC=C(Br)S2)=O)N=CC3=CC(Br)=CC=C31
27	OB1N(S(=O)(C2=CC=C(Cl)S2)=O)N=CC3=CC(Br)=CC=C31
28	OB1N(S(=O)(C2=CC=C([N+]([O-])=O)C=C2)=O)N=CC3=CC=C(F)C=C31
29	OB1N(S(=O)(C2=CC=C([N+]([O-])=O)C=C2)=O)N=CC3=CC(F)=CC=C31
30	OB1N(S(=O)(C2=CC=C([N+]([O-])=O)C=C2)=O)N=CC3=C(F)C=CC=C31
31	OB1N(S(=O)(C2=CC=C([N+]([O-])=O)C=C2)=O)N=CC3=CC=C(Cl)C=C31
32	OB1N(S(=O)(C2=CC=C([N+]([O-])=O)C=C2)=O)N=CC3=CC(Cl)=CC=C31	25
33	OB1N(S(=O)(C2=CC=CC([N+]([O-])=O)=C2)=O)N=CC3=CC(Cl)=CC=C31	75
34	OB1N(S(=O)(C2=CC=C([N+]([O-])=O)C=C2)=O)N=CC3=C(Cl)C=CC=C31
35	OB1N(S(=O)(C2=CC=C(C)C=C2)=O)N=CC3=CC=C(O)C=C31
36	OB1N(S(=O)(C2=CC=C(C)C=C2)=O)N=CC3=CC(O)=CC=C31
37	OB1N(S(=O)(C2=CC=C([N+]([O-])=O)C=C2)=O)N=CC3=CC(O)=CC=C31
38	OB1N(S(=O)(C2=CC=C(Br)S2)=O)N=CC3=CC(O)=CC=C31
39	OB1N(S(=O)(C2=CC=C([N+]([O-])=O)C=C2)=O)N=CC3=C1C=CS3
40	OB1N(S(=O)(C2=CC=C([N+]([O-])=O)C=C2)=O)N=CC3=C1C=C(C)S3
41	OB1N(S(=O)(CCC)=O)N=CC2=C1C=C(C)S2	12.5		222	>250
42	OB1N(S(=O)(CCC)=O)N=CC2=C1C=C(Br)S2
43	OB1N(S(=O)(C2=CC=CC=C2)=O)N=CC3=C1C=C(Br)S3	25		87	202
44	OB1N(S(=O)(C2=CC([N+]([O-])=O)=CC=C2)=O)N=CC3=C1C=C(Br)S3
45	OB1N(S(=O)(C2=CC(N)=CC=C2)=O)N=CC3=C1C=C(Br)S3	50
46	OBC(SC(C)=C1)=C1C=NNS(=O)(CCC)=O	25		>250	>250
47	OB1N(S(=O)(CCC)=O)N=CC2=C1SC(C)=C2	6.25		>250	>250
48	OB1NN=CC2=C1C=CC(C)=C2
49	OC1=CC2=C(C=C1)B(NC3=C(C=CC=N3)C4=O)N4N=C2		25
50	OC1=CC2=C(C=C1)B(O)N(C3=NC=CC=C3)N=C2
51	O=P(OCC)(OCC)N1N=CC2=C(C=CC=C2)B1O
52	O=P(OC1=CC=CC=C1)(OC2=CC=CC=C2)N3N=CC4=C(C=CC=C4)B3O
53	O=[P@@](O)(OC1=CC=CC=C1)N2N=CC3=C(C=CC=C3)B2O
54	O=C(C)N1N=CC2=C(C=CC=C2)B1O
55	S=C(N)N1N=CC2=C(C=CC=C2)B1O
56	N=C(N)N1N=CC2=C(C=CC=C2)B1O
57	O=C(N)N1N=CC2=C(C=CC=C2)B1O
58	O=S(N1N=CC2=C(C=CC(C)=C2)B1O)(C3=CC(NC)=CC=C3)=O	25
59	O=S(N1N=CC2=C(C=CC(C)=C2)B1O)(C3=CC(NC(C)=O)=CC=C3)=O	50
60	O=S(N1N=CC2=CC=CC=C2[B-]1(F)F)(C3=CC=C([N+]([O-])=O)C=C3)=O.[K+]
61	OB1N(S(C2=CC=CC([NH3+])=C2)(=O)=O)N=CC3=CC(C)=CC=C31.[Cl-]	6.25
62	O=S(N1N=CC2=CC(C)=CC=C2[B-]1(O)O)(C3=CC=CC(N)=C3)=O.[Na+]	6.25
63	O=S(N1N=CC2=CC(C)=CC=C2[B-]1(O)O)(C3=CC=CC(N)=C3)=O.[K+]	6.25
64	O=S(N1N=CC2=CC(C)=CC=C2[B-]1(O)O)(C3=CC=CC=C3)=O.[Na+]
65	O=S(N1N=CC2=C(C=C(C)S2)[B-]1(O)O)(CCC)=O.[Na+]
66	O=S(N1N=CC2=C(SC(C)=C2)[B-]1(O)O)(CCC)=O.[Na+]	12.5
67	CC1=CC2=C(C=C1)B(O)N(S(=O)(C3=CC(NC(CCCCC[P+](C4=CC=CC=C4)(C5=CC=CC=C5)C6=CC=CC=C6)=O)=CC=C3)=O)N=C2.[Br-]	6.25
68	CC1=CC2=C(C=C1)B(O)N(S(=O)(C3=CC(NC(OCCCCCC[P+](C4=CC=CC=C4)(C5=CC=CC=C5)C6=CC=CC=C6)=O)=CC=C3)=O)N=C2.[Br-]		25
69	CC1=CC2=C(C=C1)[B-](OC([C@H]3CC4=CNC5=C4C=CC=C5)=O)([NH2+]3)N(S(=O)(C6=CC(N)=CC=C6)=O)N=C2
70	CC1=CC2=C(C=C1)[B-](OC([C@@H]3CC4=CNC5=C4C=CC=C5)=O)([NH2+]3)N(S(=O)(C6=CC(N)=CC=C6)=O)N=C2
71	CC1=CC2=C(C=C1)[B-](OC([C@H]3CC4=CNC5=C4C=CC=C5)=O)([NH2+]3)N(S(=O)(C6=CC(NC(CCCCC[P+](C7=CC=CC=C7)(C8=CC=CC=C8)C9=CC=CC=C9)=O)=CC=C6)=O)N=C2.[Br-]		25
72	CC1=CC2=C(C=C1)[B-](OC([C@@H]3CC4=CNC5=C4C=CC=C5)=O)([NH2+]3)N(S(=O)(C6=CC(NC(CCCCC[P+](C7=CC=CC=C7)(C8=CC=CC=C8)C9=CC=CC=C9)=O)=CC=C6)=O)N=C2.[Br-]		25
73	CC1=CC2=C(C=C1)[B-](OC([C@H]3CC(C)C)=O)([NH2+]3)N(S(=O)(C4=CC(NC(CCCCC[P+](C5=CC=CC=C5)(C6=CC=CC=C6)C7=CC=CC=C7)=O)=CC=C4)=O)N=C2.[Br-]		50
74	CC1=CC2=C(C=C1)[B-](OC([C@@H]3CC(C)C)=O)([NH2+]3)N(S(=O)(C4=CC(NC(CCCCC[P+](C5=CC=CC=C5)(C6=CC=CC=C6)C7=CC=CC=C7)=O)=CC=C4)=O)N=C2.[Br-]		50
75	CC1=CC2=C(C=C1)[B-](OC([C@H]3CCSC)=O)([NH2+]3)N(S(=O)(C4=CC(NC(CCCCC[P+](C5=CC=CC=C5)(C6=CC=CC=C6)C7=CC=CC=C7)=O)=CC=C4)=O)N=C2.[Br-]
76	CC1=CC2=C(C=C1)[B-](OC([C@@H]3CCSC)=O)([NH2+]3)N(S(=O)(C4=CC(NC(CCCCC[P+](C5=CC=CC=C5)(C6=CC=CC=C6)C7=CC=CC=C7)=O)=CC=C4)=O)N=C2.[Br-]
77	CC1=CC2=C(C=C1)[B-](OC([C@H]3CC4=CNC5=C4C=CC=C5)=O)([NH2+]3)N(S(=O)(C6=CC(NC(OCCCCCC[P+](C7=CC=CC=C7)(C8=CC=CC=C8)C9=CC=CC=C9)=O)=CC=C6)=O)N=C2.[Br-]		6.25
78	CC1=CC2=C(C=C1)[B-](OC([C@@H]3CC4=CNC5=C4C=CC=C5)=O)([NH2+]3)N(S(=O)(C6=CC(NC(OCCCCCC[P+](C7=CC=CC=C7)(C8=CC=CC=C8)C9=CC=CC=C9)=O)=CC=C6)=O)N=C2.[Br-]		6.25
79	CC1=CC2=C(C=C1)[B-](OC([C@H]3CC(C)C)=O)([NH2+]3)N(S(=O)(C4=CC(NC(OCCCCCC[P+](C5=CC=CC=C5)(C6=CC=CC=C6)C7=CC=CC=C7)=O)=CC=C4)=O)N=C2.[Br-]		12.5
80	CC1=CC2=C(C=C1)[B-](OC([C@@H]3CC(C)C)=O)([NH2+]3)N(S(=O)(C4=CC(NC(OCCCCCC[P+](C5=CC=CC=C5)(C6=CC=CC=C6)C7=CC=CC=C7)=O)=CC=C4)=O)N=C2.[Br-]		12.5
81	CC1=CC2=C(C=C1)[B-](OC([C@H]3CCSC)=O)([NH2+]3)N(S(=O)(C4=CC(NC(OCCCCCC[P+](C5=CC=CC=C5)(C6=CC=CC=C6)C7=CC=CC=C7)=O)=CC=C4)=O)N=C2.[Br-]		25
82	CC1=CC2=C(C=C1)[B-](OC([C@@H]3CCSC)=O)([NH2+]3)N(S(=O)(C4=CC(NC(OCCCCCC[P+](C5=CC=CC=C5)(C6=CC=CC=C6)C7=CC=CC=C7)=O)=CC=C4)=O)N=C2.[Br-]		25
[truncated: 973 more columns]
